# Supplementary material for: New Cysteine-Containing PEG-Glycerolipid Increases the Bloodstream Circulation Time of Upconverting Nanoparticles
Source: Molecules. 2022 Apr 26;27(9):2763. doi: 10.3390/molecules27092763 (PMC9105005; doi:10.3390/molecules27092763)
Supplement: Supplementary file 1 [file molecules-27-02763-s001.zip]

Archive with 1 entries (1 files):
- molecules-1633100-supplementary.pdf
